# Supplementary material for: Obesity Parameters as Predictor of Poor Outcomes in Hospitalized Patients with Confirmed Mild-to-Moderate COVID-19
Source: Infect Dis Rep. 2024 Sep 12;16(5):894–905. doi: 10.3390/idr16050071 (PMC11417886; doi:10.3390/idr16050071)
Supplement: Supplementary file 1 [file idr-16-00071-s001.zip]

Archive with 1 entries (1 files):
- idr-3109369-supplementary.pdf
